# Supplementary material for: Unveiling the Arsenal of Apple Bitter Rot Fungi: Comparative Genomics Identifies Candidate Effectors, CAZymes, and Biosynthetic Gene Clusters in Colletotrichum Species
Source: J Fungi (Basel). 2024 Jul 16;10(7):493. doi: 10.3390/jof10070493 (PMC11278308; doi:10.3390/jof10070493)
Supplement: Supplementary file 1 [file jof-10-00493-s001.zip]

Archive with 2 entries (2 files):
- Supplemental Figure S1.pptx
- Supplemental Table S1.xlsx
