# Supplementary material for: Unveiling the Arsenal of Apple Bitter Rot Fungi: Comparative Genomics Identifies Candidate Effectors, CAZymes, and Biosynthetic Gene Clusters in Colletotrichum Species
Source: J Fungi (Basel). 2024 Jul 16;10(7):493. doi: 10.3390/jof10070493 (PMC11278308; doi:10.3390/jof10070493)
Supplement: Supplementary file 1 [file jof-10-00493-s001.zip › Supplemental Table S1.xlsx]

## Sheet: Sheet1
NCBI Accession	Species	Strain	Clade1	Genome Length	Contig/Scaffold Number	Contig/Scaffold N50	Citation
GCA_011075155.1	C. scovillei	TJNH1	Acutatum	52 Mb	15	4.9 Mb	Huo J, Wang Y, Hao Y, Yao Y, Wang Y, Zhang K, Tan X, Li Z, Wang W. Genome Sequence Resource for Colletotrichum scovillei, the Cause of Anthracnose Disease of Chili. Mol Plant Microbe Interact. 2021 Jan;34(1):122-126. doi: 10.1094/MPMI-03-20-0055-A. Epub 2020 Nov 12. PMID: 33006530.
GCA_001593745.1	C. scovillei2	-	Acutatum	52.1 Mb	34	4.4 Mb	Han JH, Chon JK, Ahn JH, Choi IY, Lee YH, Kim KS. Whole genome sequence and genome annotation of Colletotrichum acutatum, causal agent of anthracnose in pepper plants in South Korea. Genom Data. 2016 Mar 28;8:45-6. doi: 10.1016/j.gdata.2016.03.007. PMID: 27114908; PMCID: PMC4832045.
GCA_014706365.1	C. australisinense	GX1655	Acutatum	55.3 Mb	28	5.7 Mb	Liu X, Li B, Yang Y, Cai J, Shi T, Zheng X, Huang G. Pathogenic Adaptations Revealed by Comparative Genome Analyses of Two Colletotrichum spp., the Causal Agent of Anthracnose in Rubber Tree. Front Microbiol. 2020 Jul 21;11:1484. doi: 10.3389/fmicb.2020.01484. PMID: 32793128; PMCID: PMC7385191.
GCA_001563115.1	C. nymphaeae	SA-01	Acutatum	50 Mb	1884	91.1 Kb	Baroncelli R, Amby DB, Zapparata A, Sarrocco S, Vannacci G, Le Floch G, Harrison RJ, Holub E, Sukno SA, Sreenivasaprasad S, Thon MR. Gene family expansions and contractions are associated with host range in plant pathogens of the genus Colletotrichum. BMC Genomics. 2016 Aug 5;17:555. doi: 10.1186/s12864-016-2917-6. PMID: 27496087; PMCID: PMC4974774.
GCA_001563135.1	C. simmondsii	CBS122122	Acutatum	50.5 Mb	929	292.1 Kb	Baroncelli R, Amby DB, Zapparata A, Sarrocco S, Vannacci G, Le Floch G, Harrison RJ, Holub E, Sukno SA, Sreenivasaprasad S, Thon MR. Gene family expansions and contractions are associated with host range in plant pathogens of the genus Colletotrichum. BMC Genomics. 2016 Aug 5;17:555. doi: 10.1186/s12864-016-2917-6. PMID: 27496087; PMCID: PMC4974774.
GCA_001662755.1	C. acutatum	C71	Acutatum	44.9 Mb	2614	37.4 Kb	-
GCA_002930455.1	C. floriniae	HC89	Acutatum	50.2 Mb	315	544.7 Kb	de Jonge R, Ebert MK, Huitt-Roehl CR, Pal P, Suttle JC, Spanner RE, Neubauer JD, Jurick WM 2nd, Stott KA, Secor GA, Thomma BPHJ, Van de Peer Y, Townsend CA, Bolton MD. Gene cluster conservation provides insight into cercosporin biosynthesis and extends production to the genus Colletotrichum. Proc Natl Acad Sci U S A. 2018 Jun 12;115(24):E5459-E5466. doi: 10.1073/pnas.1712798115. Epub 2018 May 29.…
GCA_001563125.1	C. salicis	CBS 607.94	Acutatum	48.4 Mb	2776	46.2 Kb	Baroncelli R, Amby DB, Zapparata A, Sarrocco S, Vannacci G, Le Floch G, Harrison RJ, Holub E, Sukno SA, Sreenivasaprasad S, Thon MR. Gene family expansions and contractions are associated with host range in plant pathogens of the genus Colletotrichum. BMC Genomics. 2016 Aug 5;17:555. doi: 10.1186/s12864-016-2917-6. PMID: 27496087; PMCID: PMC4974774.
GCA_001663355.1	C. godetiae	C184	Acutatum	35 Mb	1819	48.8 Kb	-
GCA_001937105.1	C. chlorophyti	NTL11	Outgroup	52.4 Mb	558	644.3 Kb	Lelwala RV, Korhonen PK, Young ND, Scott JB, Ades PK, Gasser RB, Taylor PWJ. Comparative genome analysis indicates high evolutionary potential of pathogenicity genes in Colletotrichum tanaceti. PLoS One. 2019 May 31;14(5):e0212248. doi: 10.1371/journal.pone.0212248. PMID: 31150449; PMCID: PMC6544218.
Footnotes:
1 Based on Liu et al. 2022
2 Reclassified as C. scovillei by Liu et al. 2022
